# Supplementary material for: Physiological outcomes of calming behaviors support the resilience hypothesis in horses
Source: Sci Rep. 2018 Nov 30;8:17501. doi: 10.1038/s41598-018-35561-7 (PMC6269543; doi:10.1038/s41598-018-35561-7)
Supplement: Supplementary file 2 — Dataset1 [file 41598_2018_35561_MOESM2_ESM.xlsx]

## Sheet: Snore
Physiological outcomes of calming behaviors support the resilience hypothesis in horses Chiara Scopa1, Elisabetta Palagi2, Claudio Sighieri3, Paolo Baragli3* 1 Italian National Reference Centre for Animal Assisted Interventions, Istituto Zooprofilattico Sperimentale delle Venezie, Legnaro (Padua), Italy 2 Natural History Museum University of Pisa Calci Italy 3 Department of Veterinary Sciences, U…
Individuals	SNORE stress1	SNORE pre-test1	SNORE stress2	SNORE pre-test2	SNORE stress3	SNORE pre-test3	SNORE stress4	SNORE pre-test4	SNORE stress5	SNORE pre-test5
banwieu	0	0	0	0	0	0	0	0	0	0
beauty	7	0	1	0	0	0	0	0	0	0
calipso	0	0	0	1	0	0	0	0	0	0
coral	3	0	0	0	0	0	0	0	0	0
degas	0	1	0	0	0	0	0	0	0	0
dianca	1	0	0	0	0	0	1	0	0	1
doris	0	0	0	0	0	0	0	0	0	0
espana	5	2	4	0	1	0	0	0	0	0
fomelia	0	0	0	0	0	0	0	0	0	0
gitan	11	0	9	0	2	0	3	0	5	0
jim	0	4	0	0	0	0	0	0	0	0
kalief	4	0	0	0	0	0	0	0	0	0
magic	3	0	0	1	0	0	0	0	0	0
mauritz	3	0	0	0	1	0	0	0	0	0
mazad	10	0	2	0	0	0	0	0	0	0
mnoris	4	0	0	0	0	0	0	0	0	0
mr blue	0	0	0	0	0	1	0	0	0	0
mustafà	2	0	0	0	0	0	0	0	0	0
naftan	4	0	0	0	0	0	0	0	0	0
nepal	3	2	1	0	0	1	0	1	0	0
noelle	2	0	0	0	0	0	0	0	0	0
pampero	6	0	0	0	0	0	0	0	0	0
parsifal	0	1	0	0	0	1	0	0	0	0
piorum	1	0	0	0	0	0	0	0	0	0
pippo	3	0	0	0	0	0	0	0	0	0
remulus	1	0	0	0	0	0	0	0	0	0
rocky	0	0	0	0	0	0	0	0	0	0
roi	6	0	1	0	0	0	0	0	0	0
ruchel	10	0	5	0	0	0	0	1	0	0
stallone	4	0	0	0	0	0	0	0	2	0
sultan	0	0	0	0	0	0	1	0	0	0
vadoc	1	0	1	0	0	1	0	0	0	0
zefir	3	0	1	0	0	0	0	1	0	1

## Sheet: Vacuum chewing
Physiological outcomes of calming behaviors support the resilience hypothesis in horses Chiara Scopa1, Elisabetta Palagi2, Claudio Sighieri3, Paolo Baragli3* 1 Italian National Reference Centre for Animal Assisted Interventions, Istituto Zooprofilattico Sperimentale delle Venezie, Legnaro (Padua), Italy 2 Natural History Museum University of Pisa Calci Italy 3 Department of Veterinary Sciences, U…
Individuals	CHEW stress1	CHEW pre-test1	delta 1 imn	CHEW stress2	CHEW pre-test2	delta 2 min	CHEW stress3	CHEW pre-test3	delta 3 min	CHEW stress4	CHEW pre-test4	delta 4 min	CHEW stress5	CHEW pre-test5
banwieu	0	0	0	0	0	0	0	0	0	0	0	0	0	0
beauty	1	0	1	2	0	2	0	0	0	0	0	0	0	0
calipso	0	1	-1	0	0	0	0	0	0	0	0	0	0	0
coral	0	0	0	0	0	0	0	0	0	0	0	0	0	0
degas	1	0	1	1	0	1	0	0	0	0	0	0	0	0
dianca	0	0	0	1	0	1	0	0	0	0	0	0	2	0
doris	0	0	0	0	0	0	0	0	0	0	0	0	0	0
espana	1	0	1	0	0	0	0	0	0	0	0	0	0	0
fomelia	0	0	0	0	0	0	0	0	0	0	0	0	0	0
gitan	0	0	0	0	0	0	2	0	2	0	0	0	1	0
jim	0	0	0	0	0	0	0	0	0	2	0	2	0	0
kalief	0	0	0	0	0	0	0	0	0	0	0	0	0	0
magic	0	0	0	0	0	0	0	0	0	0	0	0	0	0
mauritz	0	1	-1	0	0	0	0	0	0	0	0	0	0	0
mazad	0	0	0	0	0	0	0	0	0	0	0	0	0	0
mnoris	0	0	0	0	0	0	0	0	0	0	0	0	0	0
mr blue	0	0	0	0	0	0	0	0	0	0	1	-1	0	0
mustafà	0	0	0	0	0	0	1	0	1	0	0	0	0	0
naftan	0	2	-2	0	0	0	0	1	-1	1	0	1	2	0
nepal	0	0	0	1	0	1	1	0	1	0	0	0	0	0
noelle	1	0	1	0	0	0	0	0	0	0	0	0	0	0
pampero	0	0	0	0	0	0	0	0	0	0	0	0	0	0
parsifal	0	0	0	0	0	0	0	0	0	0	0	0	0	0
piorum	1	0	1	1	1	0	0	0	0	0	0	0	0	0
pippo	0	0	0	0	0	0	0	0	0	0	0	0	0	0
remulus	1	0	1	0	0	0	0	0	0	0	0	0	0	0
rocky	0	0	0	0	0	0	1	0	1	0	1	-1	0	0
roi	1	0	1	0	0	0	0	0	0	0	0	0	0	0
ruchel	1	0	1	1	0	1	0	0	0	0	0	0	0	0
stallone	0	0	0	0	0	0	0	0	0	0	0	0	0	0
sultan	0	0	0	0	0	0	0	0	0	0	0	0	0	0
vadoc	0	0	0	0	0	0	0	0	0	0	0	0	0	0
zefir	1	0	1	1	1	0	0	2	-2	0	1	-1	0	0

## Sheet: Snort
Physiological outcomes of calming behaviors support the resilience hypothesis in horses Chiara Scopa1, Elisabetta Palagi2, Claudio Sighieri3, Paolo Baragli3* 1 Italian National Reference Centre for Animal Assisted Interventions, Istituto Zooprofilattico Sperimentale delle Venezie, Legnaro (Padua), Italy 2 Natural History Museum University of Pisa Calci Italy 3 Department of Veterinary Sciences, U…
Individuals	Snort stress1	Snort pre-test1	Snort stress2	Snort pre-test2	Snort stress3	Snort pre-test3	Snort stress4	Snort pre-test4	Snort stress5	Snort pre-test5
banwieu	3	0	0	0	0	0	0	0	0	0
coral	0	0	0	0	0	0	0	0	0	0
degas	0	0	0	0	0	0	0	1	0	1
espana	0	0	0	0	1	0	0	0	0	0
gitan	0	0	0	1	0	0	0	0	0	0
magic	0	0	0	0	0	0	0	0	0	0
zefir	0	1	0	0	0	0	0	0	0	0
beauty	0	0	0	0	0	0	0	0	0	0
calipso	0	0	0	0	0	0	0	0	0	0
dianca	0	0	0	0	0	0	0	0	0	0
doris	0	0	0	0	0	0	0	0	0	0
fomelia	0	0	0	0	0	0	0	0	0	0
kalief	0	0	0	0	0	0	0	0	0	0
mauritz	0	0	0	1	0	0	0	0	0	0
mazad	0	0	0	0	0	0	0	0	0	0
mnoris	0	0	0	0	1	0	0	0	0	0
noelle	0	0	0	0	0	0	0	0	0	0
pampero	0	0	0	0	0	0	0	0	0	0
remulus	0	0	0	0	0	0	0	1	0	0
rocky	0	0	0	0	0	0	0	0	0	0
ruchel	0	0	0	0	0	0	0	0	0	0
sultan	0	0	0	0	0	0	0	0	0	0
jim	0	0	0	0	0	0	0	0	0	0
mr blue	0	0	0	0	0	0	0	0	0	0
mustafà	0	0	0	0	0	0	0	0	1	0
naftan	0	0	0	0	0	0	0	0	0	1
nepal	0	0	0	0	0	0	0	0	0	0
parsifal	0	0	0	0	0	0	0	0	1	0
piorum	0	0	0	0	0	0	0	0	0	0
pippo	0	0	0	0	0	0	0	0	0	0
stallone	0	1	0	0	0	0	0	0	0	0
roi	0	0	0	0	0	1	0	0	0	0
vadoc	0	0	0	0	0	0	0	0	0	0

## Sheet: Head_Body Shaking
Physiological outcomes of calming behaviors support the resilience hypothesis in horses Chiara Scopa1, Elisabetta Palagi2, Claudio Sighieri3, Paolo Baragli3* 1 Italian National Reference Centre for Animal Assisted Interventions, Istituto Zooprofilattico Sperimentale delle Venezie, Legnaro (Padua), Italy 2 Natural History Museum University of Pisa Calci Italy 3 Department of Veterinary Sciences, U…
Individuals	H&Bshake stress1	H&Bshake pre-test1	H&Bshake stress2	H&Bshake pre-test2	H&Bshake stress3	H&Bshake pre-test3	H&Bshake stress4	H&Bshake pre-test4	H&Bshake stress5	H&Bshake pre-test5
banwieu	1	0	1	0	0	0	0	0	0	0
coral	0	0	0	0	0	0	0	0	0	0
degas	0	0	0	0	0	0	0	0	0	0
espana	0	1	0	1	0	0	0	0	0	0
gitan	0	0	0	0	0	0	0	0	0	0
magic	0	0	0	0	0	0	0	0	0	0
zefir	0	0	0	1	0	0	0	0	0	0
beauty	0	0	0	0	0	0	0	0	0	0
calipso	0	0	0	0	0	0	0	0	1	0
dianca	0	0	0	3	0	0	0	0	1	0
doris	0	0	0	0	0	0	0	0	0	0
fomelia	0	0	0	0	0	0	0	0	0	0
kalief	0	1	1	0	3	0	0	3	3	2
mauritz	0	0	1	0	1	0	0	0	1	1
mazad	0	0	0	0	0	0	0	0	0	0
mnoris	0	0	0	0	0	0	0	0	0	0
noelle	0	0	0	0	0	0	0	0	0	0
pampero	0	0	0	0	0	0	0	0	0	0
remulus	0	0	0	0	0	0	0	0	0	0
rocky	0	0	0	0	0	0	0	0	0	0
ruchel	0	0	0	0	0	0	0	0	0	0
sultan	0	0	0	0	0	0	0	0	0	0
jim	0	0	0	0	0	0	0	0	0	0
mr blue	0	0	1	0	0	0	1	1	4	0
mustafà	0	0	0	0	0	0	1	0	0	0
naftan	0	0	0	0	0	1	0	0	0	0
nepal	0	0	0	0	0	0	0	0	0	0
parsifal	0	0	0	0	0	0	0	0	0	0
piorum	0	2	1	8	0	1	0	0	0	1
pippo	0	0	0	0	0	0	0	0	0	0
stallone	0	0	0	0	0	0	0	0	0	0
roi	0	0	0	0	0	0	0	0	0	0
vadoc	0	0	0	0	0	0	0	0	0	0

## Sheet: Heart Rate
Physiological outcomes of calming behaviors support the resilience hypothesis in horses Chiara Scopa1, Elisabetta Palagi2, Claudio Sighieri3, Paolo Baragli3* 1 Italian National Reference Centre for Animal Assisted Interventions, Istituto Zooprofilattico Sperimentale delle Venezie, Legnaro (Padua), Italy 2 Natural History Museum University of Pisa Calci Italy 3 Department of Veterinary Sciences, U…
Individuals	Heart Rate Pre-Test	Heart Rate Stress-Test
banwieu	40.61	44.19
beauty	33.77	38.01
calipso	47.18	50.37
coral	53.27	54.19
degas	37.05	36.84
dianca	47.2	44.92
doris	55.07	52.01
espana	39.27	42.68
fomelia	87.67	79.74
gitan	42.9	72.11
jim	70.96	57.22
kalief	34.26	39.66
magic	39.01	42.32
mauritz	32.59	33.61
mazad	36.12	45.02
mnoris	35.48	38.5
mr blue	48.41	47.34
mustafà	36.53	43.03
naftan	47.06	58.78
nepal	48.47	57
noelle	60.62	59.57
pampero	32.53	44.23
parsifal	41.77	44.82
piorum	40.01	42.15
pippo	60.03	61.58
remulus	73.34	63.57
rocky	59.42	65.01
roi	34.01	40.69
ruchel	31.17	37.55
stallone	35.65	47.94
sultan	45.88	52.58
vadoc	45.38	50.65
zefir	35.42	32.11

## Sheet: SDRR
Physiological outcomes of calming behaviors support the resilience hypothesis in horses Chiara Scopa1, Elisabetta Palagi2, Claudio Sighieri3, Paolo Baragli3* 1 Italian National Reference Centre for Animal Assisted Interventions, Istituto Zooprofilattico Sperimentale delle Venezie, Legnaro (Padua), Italy 2 Natural History Museum University of Pisa Calci Italy 3 Department of Veterinary Sciences, U…
Individuals	SDRR Pre-Test	SDRR Stress-Test
banwieu	107.6	171.8
beauty	115.6	288.2
calipso	79.3	110
coral	80.6	117.4
degas	154	232.9
dianca	81.1	57.7
doris	64.7	49
espana	145.5	215.9
fomelia	64.7	41.8
gitan	149.6	228.4
jim	248.4	160.3
kalief	175.8	391.7
magic	161	224.6
mauritz	79.3	123.5
mazad	46.8	245.8
mnoris	148.3	246.4
mr blue	80.9	119.9
mustafà	127.2	193.6
naftan	312.6	300.8
nepal	87.1	167.2
noelle	60	109.6
pampero	112.1	393.1
parsifal	116.2	162.8
piorum	107.2	172.4
pippo	125.9	75.6
remulus	92.9	466.2
rocky	157.4	166.7
roi	136.7	344.6
ruchel	83.7	245.2
stallone	116	213.1
sultan	100.4	138
vadoc	134.9	176.3
zefir	148	140.9
